# Supplementary material for: Playing Super Mario 64 increases hippocampal grey matter in older adults
Source: PLoS One. 2017 Dec 6;12(12):e0187779. doi: 10.1371/journal.pone.0187779 (PMC5718432; doi:10.1371/journal.pone.0187779)
Supplement: S1 File — (XLSX) [file pone.0187779.s004.xlsx]

## Sheet: Raw Data
SubID	LEFT_Hippocampus_DELTA	Right_Hippocampus_DELTA	MOCA_pre	MOCA_post	Short Term memory_DELTA
Con01	-0.0789319	0.0113083	29	29	-9
Con02	0.00664939	-0.0639889	24	25.5	0
Con03	-0.0420788	-0.016438	29.5	28	-2
Con04	-0.0675017	-0.0307966	24.5	29	0
Con05	-0.0162778	-0.0431131	26.5	27	-1
Con06	-0.0404254	-0.0269087	26.5	27	-3
Con07	-0.0102618	-0.0257923	28	25	2
Con09	-0.0349067	-0.0279237	24	26	7
Con11	0.0114606	0.0289032	27	27	0
Con12	-0.100101	0.0435237	23	23	0
Con13	-0.0578548	-0.0216408	29	28	-5
Con14	0.0220056	-0.0429943	28	29	3
Con15	-0.0054916	-0.0116965	27	29	0
Mus01	0.0186622	0.0394865	30	30	2
Mus03	-0.0316795	-0.0169211	30	28	1
Mus04	0.00821926	-0.00544103	26	25	1
Mus06	0.000801105	0.0913673	24	29.5	2
Mus07	0.0577959	0.07663	30	30	-1
Mus09	-0.0139048	0.0318483	28	25	0
Mus10	0.0124967	0.0856129	26	25	0
Mus11	-0.00260908	-0.0157435	30	30	-2
Mus12	0.0114555	0.038261	28	29	5
Mus13	0.0204754	0.00826612	30	29	-2
Mus14	-0.0257385	-2.52268e-05	28	30	1
Mus15	0.0222964	0.00817932	28	29	0
Vid02	0.0163097	0.0211878	24.5	28	4
Vid06	0.0106453	0.00724717	29	30	1
Vid07	0.0485033	0.0350874	27	30	4
Vid10	0.0197802	0.0210939	27	26	0
Vid15	0.00552097	0.00926063	26	29	4
Vid18	0.0327234	0.0255366	27	28	1
Vid19	0.0190793	0.00156913	28	27	1
Vid20	0.019738	0.0123549	27	28	1
